# Supplementary material for: Development and Application of a Dissolution-Transfer-Partitioning System (DTPS) for Biopharmaceutical Drug Characterization
Source: Pharmaceutics. 2023 Mar 26;15(4):1069. doi: 10.3390/pharmaceutics15041069 (PMC10145677; doi:10.3390/pharmaceutics15041069)
Supplement: Supplementary file 1 [file pharmaceutics-15-01069-s001.zip]

Archive with 1 entries (1 files):
- pharmaceutics-2278554-supplementary.pdf
